# Supplementary material for: Review of Methods for Evaluating Changes in the Tension and Properties of the Gluteus Medius Muscle (GMED) and the Tensor Fascia Latae (TFL) as a Result of Hip Osteoarthritis (HOA) and After Total Hip Arthroplasty (THA)—Could MyotonPRO Assessment Be the New Standard?
Source: J Clin Med. 2025 Aug 24;14(17):5982. doi: 10.3390/jcm14175982 (PMC12429079; doi:10.3390/jcm14175982)
Supplement: Supplementary file 1 [file jcm-14-05982-s001.zip]

Archive with 1 entries (1 files):
- jcm-3665257-supplementary.pdf
